# Supplementary material for: Large-scale gene expression alterations introduced by structural variation drive morphotype diversification in Brassica oleracea
Source: Nat Genet. 2024 Feb 13;56(3):517–29. doi: 10.1038/s41588-024-01655-4 (PMC10937405; doi:10.1038/s41588-024-01655-4)
Supplement: Supplementary file 4 — Supplementary Tables 1, 2, 6, 7, 9-12, and 14–18. [file 41588_2024_1655_MOESM4_ESM.xlsx]

## Sheet: Supplementary Table 1
Supplementary Table 1. Summary of Illumina resequencing data for 415 B. oleracea accessions.
Sample ID	Clean data (bp)	Depth (×)	RNA-seq
GL1	11082268200	19.1074	√
GL10	18,696,125,700	32.2347	√
GL100	12,152,457,600	20.9525	√
GL101	12,127,624,800	20.9097	√
GL102	17,201,735,400	29.6582	√
GL103	12,594,486,000	21.7146	√
GL104	9,911,242,800	17.0883	√
GL105	17,264,338,200	29.7661	√
GL106	11,499,385,500	19.8265	√
GL107	11655538200	20.0958	√
GL108	13,518,537,600	23.3078	√
GL109	14,128,100,400	24.3588	√
GL11	15,397,357,200	26.5472	√
GL110	10,008,843,300	17.2566	√
GL111	14,056,215,300	24.2349	√
GL112	13,021,291,800	22.4505	√
GL113	18,001,537,200	31.0371	√
GL114	10,471,704,900	18.0547	√
GL115	11,765,247,900	20.2849	√
GL116	14,579,929,800	25.1378	√
GL117	21,432,244,500	36.9521	√
GL118	11,788,703,700	20.3254	√
GL119	12,415,672,200	21.4063	√
GL12	18,003,844,200	31.0411	√
GL120	14,505,580,200	25.0096	√
GL121	20,666,136,000	35.6313	√
GL122	11,707,588,800	20.1855	√
GL123	20,126,192,400	34.7003	√
GL124	14,105,823,900	24.3204	√
GL125	11,615,553,300	20.0268	√
GL126	11,484,130,200	19.8002	√
GL127	11,550,934,200	19.9154	√
GL128	14,871,141,600	25.6399	√
GL129	12,828,018,600	22.1173	√
GL13	17,780,798,100	30.6565	√
GL130	11,583,469,800	19.9715	√
GL131	13,434,171,900	23.1624	√
GL132	11,182,658,400	19.2804	√
GL133	13,344,909,300	23.0085	√
GL134	12,094,662,300	20.8529	√
GL135	15,342,163,800	26.452	√
GL136	11,823,574,200	20.3855	√
GL137	11,116,471,500	19.1663	√
GL138	10,216,278,000	17.6143	√
GL139	13,315,167,300	22.9572	√
GL14	17,815,676,700	30.7167	√
GL140 (T03)	15,067,869,900	25.9791	√
GL141	9,971,367,300	17.192	√
GL142	12392083800	21.3657	√
GL143	10,373,413,800	17.8852	√
GL144	19,597,282,200	33.7884	√
GL145	13,010,999,700	22.4328	√
GL146	12,319,308,600	21.2402	√
GL147	12,938,355,300	22.3075	√
GL148 (T21)	10,577,943,600	18.2378	√
GL149	12,008,972,100	20.7051	√
GL15	16,549,601,400	28.5338	√
GL150	13,557,174,000	23.3744	√
GL151	13,057,703,400	22.5133	√
GL152	12,673,880,100	21.8515	√
GL153	10,424,062,200	17.9725	√
GL154	11,423,556,900	19.6958	√
GL155	11,878,335,000	20.4799	√
GL156	12,102,405,900	20.8662	√
GL157	10,102,110,900	17.4174	√
GL158	12,955,356,900	22.3368	√
GL159	14,413,711,800	24.8512	√
GL16	18,359,178,300	31.6538	√
GL160	15,078,227,100	25.9969	√
GL161	14,640,151,200	25.2416	√
GL162	16,918,119,600	29.1692	√
GL163	16,369,713,900	28.2236	√
GL164	13,233,899,400	22.8171	√
GL165	13,038,622,500	22.4804	√
GL166	12,127,071,900	20.9087	√
GL167	11,618,794,200	20.0324	√
GL168	13,357,083,600	23.0295	√
GL169	16,116,131,100	27.7864	√
GL17	13,874,212,500	23.9211	√
GL170	13,847,218,500	23.8745	√
GL171	15,924,027,900	27.4552	√
GL172	16,344,948,900	28.1809	√
GL173	12,946,663,800	22.3218	√
GL174	12,245,391,900	21.1127	√
GL175	10,688,303,100	18.4281	√
GL176	12,555,336,600	21.6471	√
GL177	14,176,722,000	24.4426	√
GL178	13,015,316,400	22.4402	√
GL179	15,610,293,300	26.9143	√
GL18	14,679,665,400	25.3098	√
GL180	11,580,728,400	19.9668	√
GL181	12,172,673,700	20.9874	√
GL182	13,481,300,100	23.2436	√
GL183	13,509,846,600	23.2928	√
GL184	11,988,196,200	20.6693	√
GL185 (T12)	12,440,689,500	21.4495	√
GL186	21,760,944,000	37.5189	√
GL187	12,933,435,300	22.299	√
GL188(T10)	10,820,344,200	18.6558	√
GL189 (T09)	16320598500	28.139	√
GL19	11,685,866,400	20.148	√
GL190	11,054,234,700	19.059	√
GL191	21,644,258,100	37.3177	√
GL192 (T17)	13,021,185,900	22.4503	√
GL193	15,863,358,300	27.3506	√
GL194	12,894,977,700	22.2327	√
GL195	9,744,167,400	16.8003	√
GL196	10,113,228,000	17.4366	√
GL197	16,579,774,200	28.5858	√
GL198 (T08)	17,300,058,900	29.8277	√
GL199	16,968,354,000	29.2558	√
GL2	15,076,136,700	25.9933	√
GL20	15,628,359,600	26.9454	√
GL200	11,967,549,000	20.6337	√
GL201	12,316,406,700	21.2352	√
GL202	10,884,067,200	18.7656	√
GL203	10,431,997,800	17.9862	√
GL204	12335393400	21.2679	√
GL205	18,695,618,100	32.2338	√
GL206	15,551,501,700	26.8129	√
GL207	12,493,608,900	21.5407	√
GL208	14,100,467,100	24.3112	√
GL209	11,292,174,300	19.4693	√
GL21	11,626,961,100	20.0465	√
GL210	13,038,435,600	22.4801	√
GL211	11,722,278,900	20.2108	√
GL212	12,508,528,800	21.5664	√
GL213	12,763,427,400	22.0059	√
GL214	11,109,837,600	19.1549	√
GL215	17,987,727,600	31.0133	√
GL216	14,762,130,900	25.4519	√
GL217	13,449,545,100	23.1889	√
GL218 (T18)	12,320,915,700	21.243	√
GL219	13,673,385,000	23.5748	√
GL22	10,259,228,400	17.6883	√
GL220 (T14)	11,474,921,100	19.7843	√
GL221	13,566,537,900	23.3906	√
GL222	14,410,560,000	24.8458	√
GL223	14,791,582,200	25.5027	√
GL23	16,747,717,800	28.8754	√
GL24	10808489100	18.6353	√
GL25	11,393,795,700	19.6445	√
GL26	10,571,006,700	18.2259	√
GL27	18,664,129,800	32.1795	√
GL28	15,807,495,300	27.2543	√
GL29	10,933,277,100	18.8505	√
GL3	10,838,974,500	18.6879	√
GL30	23,648,620,200	40.7735	√
GL31	10,070,347,800	17.3627	√
GL32	16,260,438,300	28.0352	√
GL33	13,007,293,200	22.4264	√
GL34	12202510800	21.0388	√
GL35	12042201600	20.7624	√
GL36	15,328,086,300	26.4277	√
GL37	11,548,892,700	19.9119	√
GL38	12,319,326,300	21.2402	√
GL39	11,337,796,800	19.5479	√
GL4	11,135,536,800	19.1992	√
GL40	11016746100	18.9944	√
GL41	14,209,067,100	24.4984	√
GL42	19,914,001,800	34.3345	√
GL43	15,973,002,000	27.5397	√
GL44	10,885,300,800	18.7678	√
GL45	9,924,186,900	17.1107	√
GL46	14,425,396,800	24.8714	√
GL47	10,766,304,300	18.5626	√
GL48	14,111,974,500	24.331	√
GL49	11190095700	19.2933	√
GL5	16,626,615,300	28.6666	√
GL50	16,826,860,200	29.0118	√
GL51	13469693400	23.2236	√
GL52	12528531300	21.6009	√
GL53	9967117800	17.1847	√
GL54	14749329000	25.4299	√
GL55	12,737,091,900	21.9605	√
GL56	12,470,902,800	21.5016	√
GL57	12,785,782,500	22.0445	√
GL58	18,379,155,900	31.6882	√
GL59	16,630,996,500	28.6741	√
GL6	11,932,208,100	20.5728	√
GL60	14,608,589,100	25.1872	√
GL61	11,637,849,300	20.0653	√
GL62	15,975,137,100	27.5433	√
GL63	12379424100	21.3438	√
GL64	12,824,675,100	22.1115	√
GL65	14,388,921,000	24.8085	√
GL66	18,529,668,600	31.9477	√
GL67	25258134000	43.5485	√
GL68	17,411,491,200	30.0198	√
GL69	12,772,757,400	22.022	√
GL7	10,833,753,900	18.6789	√
GL70	14,642,459,100	25.2456	√
GL71	14,551,570,200	25.0889	√
GL72	12,647,137,800	21.8054	√
GL73	12909835800	22.2583	√
GL74	11834577300	20.4044	√
GL75	11,380,928,100	19.6223	√
GL76	12561753600	21.6582	√
GL77	17,001,292,500	29.3126	√
GL78	10,674,856,500	18.4049	√
GL79	12,224,197,500	21.0762	√
GL8	14,031,501,300	24.1922	√
GL80	13,633,533,300	23.5061	√
GL81	10,793,721,300	18.6099	√
GL82	11,274,707,100	19.4392	√
GL83	11,714,027,400	20.1966	√
GL84	9,906,559,200	17.0803	√
GL85	11,948,792,100	20.6014	√
GL86	14,563,704,000	25.1098	√
GL87	10,319,467,500	17.7922	√
GL88	19,243,117,200	33.1778	√
GL89	16,043,865,300	27.6618	√
GL9	13,666,967,700	23.5637	√
GL90	11981211000	20.6573	√
GL91	12,655,050,600	21.8191	√
GL92	11438752500	19.722	√
GL93	12,810,280,500	22.0867	√
GL94	12676768500	21.8565	√
GL95	11,648,495,100	20.0836	√
GL96	12803543100	22.0751	√
GL97	12,278,879,100	21.1705	√
GL98	17,181,127,800	29.6226	√
GL99	11,710,634,700	20.1907	√
T02	13709879514	22.8498
T04	18285325194	30.4755
T07	16127574931	26.8793
T11	17377889062	28.9631
T13	11016616982	18.361
T15	19254764136	32.0913
T16	18106349476	30.1772
T19	16538805858	27.5647
T24	14006700000	23.3445
T25	15745000000	26.2417
T26	15154000000	25.2567
T27	13313000000	22.1883
T06	12625000000	21.0417
TKI1114	13049694698	26.0994
TKI610	14620823512	29.2416
TKI191	9090849953	18.1817
TKI192	12481670783	24.9633
TKI342	12814756719	25.6295
TKI618	11943992699	23.888
TKI053	12282809787	24.5656
TKI512	7610792057	15.2216
TKI3971	5801507725	11.603
TKI296	13222428427	26.4449
TKI614	13411688612	26.8234
TKI726	11511108744	23.0222
TKI725	8512839565	17.0257
TKI966	9365039270	18.7301
TKI688	5819560746	11.6391
TKI501	10778392568	21.5568
TKI126	8790838333	17.5817
TKI687	7635478498	15.271
TKI680	8529861558	17.0597
TKI728	12643555397	25.2871
TKI371	12457278626	24.9146
TKI181	12492090345	24.9842
TKI1160	12044834594	24.0897
TKI186	9273863825	18.5477
TKI061	12435817594	24.8716
TKI841	9839458595	19.6789
TKI067	12620402796	25.2408
TKI667	9777524511	19.555
TKI504	8780553432	17.5611
TKI503	8412584071	16.8252
TKI502	12356878151	24.7138
TKI1042	13292128704	26.5843
TKI1080	10346990894	20.694
TKI750	10482523476	20.965
TKI757	9076854861	18.1537
TKI116	13338523437	26.677
TKI697	11233952142	22.4679
TKI111	12583115294	25.1662
TKI1171	14634921718	29.2698
TKI471	13808945645	27.6179
TKI1173	5426132593	10.8523
TKI1174	13783106985	27.5662
TKI176	8925555368	17.8511
TKI171	7893111058	15.7862
TKI572	7706281459	15.4126
TKI573	10114146927	20.2283
TKI1075	16215120992	32.4302
TKI1074	7526147463	15.0523
TKI219	12862765267	25.7255
TKI712	16949921341	33.8998
TKI6985	4837195587	9.67439
TKI741	7166832898	14.3337
TKI585	12761941085	25.5239
TKI742	11886741258	23.7735
TKI583	10485067089	20.9701
TKI581	13694517795	27.389
TKI746	6889612257	13.7792
TKI748	8547432836	17.0949
TKI800	10989999604	21.98
TKI456	9804621846	19.6092
TKI589	14434601430	28.8692
TKI1067	10328746801	20.6575
TKI1064	12361906782	24.7238
TKI319	11789431570	23.5789
TKI1060	13618095823	27.2362
TKI902	5389665404	10.7793
TKI4028	5027478570	10.055
TKI1141	12636640166	25.2733
TKI1143	8603099491	17.2062
TKI1142	12361719240	24.7234
TKI406	8542052641	17.0841
TKI314	13255534056	26.5111
TKI646	9416162173	18.8323
TKI080	12613913715	25.2278
TKI562	11982813616	23.9656
TKI758	12717043922	25.4341
TKI085	10335345651	20.6707
TKI12	14172508320	28.345
TKI696	9558326149	19.1167
TKI245	12876307041	25.7526
TKI3994	4936865879	9.87373
TKI6618	5646161250	11.2923
TKI070	13752579880	27.5052
TKI815	8882365147	17.7647
TKI078	12527182781	25.0544
TKI309	10316382023	20.6328
TKI159	12376886280	24.7538
TKI224	12915802224	25.8316
TKI1159	10942439077	21.8849
TKI499	12514412815	25.0288
TKI498	10772553818	21.5451
TKI300	11480490367	22.961
TKI305	9898932409	19.7979
TKI4033	6080405198	12.1608
TKI228	12244123424	24.4882
TKI711	8771296656	17.5426
TKI796	12171727039	24.3435
TKI414	8555238736	17.1105
TKI417	12509580654	25.0192
TKI416	13691040987	27.3821
TKI411	13759699674	27.5194
TKI090	12379744671	24.7595
TKI419	9841483116	19.683
TKI652	11368255417	22.7365
TKI799	13049163933	26.0983
TKI826	6917032247	13.8341
TKI1092	12090989525	24.182
TKI1091	18874510355	37.749
TKI1095	8390793396	16.7816
TKI768	9186619683	18.3732
TKI005	12418717171	24.8374
TKI763	12700590566	25.4012
TKI762	11921413402	23.8428
TKI009	7700722978	15.4014
TKI689	11959445326	23.9189
TKI543	9678721760	19.3574
TKI6620	4909038488	9.81808
TKI709	7213739358	14.4275
TKI6624	5328055936	10.6561
TKI233	12694652349	25.3893
TKI705	7926424933	15.8528
TKI1009	11514190233	23.0284
TKI785	12489973765	24.9799
TKI425	8940206947	17.8804
TKI3940	4983024716	9.96605
TKI429	12496907498	24.9938
TKI1125	13507078063	27.0142
TKI626	12496495875	24.993
TKI1120	13415597957	26.8312
TKI380	13273944566	26.5479
TKI760	13531077221	27.0622
TKI385	12291972037	24.5839
TKI708	15698317469	31.3966
TKI389	12268025519	24.5361
TKI1083	11362427157	22.7249
TKI1084	12040017788	24.08
TKI764	5861927152	11.7239
TKI738	11500925415	23.0019
TKI6621	5764619805	11.5292
TKI6638	6027029530	12.0541
TKI6636	5440809306	10.8816
TKI6635	5392704937	10.7854
TKI1031	9416388443	18.8328
TKI1032	13506903560	27.0138
TKI639	10379765703	20.7595
TKI638	13389859674	26.7797
TKI1139	7763856029	15.5277
TKI1136	13332972547	26.6659
TKI433	8758185542	17.5164
TKI633	8933333053	17.8667
TKI1133	11221151949	22.4423
TKI6627	4961474669	9.92295
TKI818	9118665719	18.2373
TKI635	13760950102	27.5219
TKI145	12753664690	25.5073
TKI028	12464756205	24.9295
TKI332	12202814518	24.4056
TKI704	10716835839	21.4337
TKI025	12684790475	25.3696
TKI350	11361990492	22.724
TKI218	6089402865	12.1788
TKI609	13049712496	26.0994
TKI033	12444645404	24.8893
TKI448	10675664553	21.3513
TKI522	16159088973	32.3182
TKI3969	5739509918	11.479
TKI1103	13120684380	26.2414
TKI446	9146225925	18.2925
TKI447	12554401915	25.1088
TKI6619	5565047788	11.1301
TKI1183	13069931087	26.1399
TKI1185	13631506988	27.263
TKI1226	9215844742	18.4317
TKI321	12857183992	25.7144
TKI326	12927102823	25.8542
TKI325	13319318152	26.6386
TKI280	13603187831	27.2064
TKI816	10189631192	20.3793
TKI780	10036231618	20.0725

## Sheet: Supplementary Table 2
Supplementary Table 2. The information on the resequencing data of 704 B. oleracea accessions.
Sample ID	Name	Morphotype	Genebank/cultivar ID	Genebank/Company/Institute	Origin	Source*
S1	var. capitata	cabbage	-	Company	-	1
S10	var. capitata	cabbage	-	Plant breeding germplasm	-	1
S100	var. italica	broccoli	-	Company	-	1
S101	var. italica	broccoli	-	Company	-	1
S102	var. italica	broccoli	-	Plant breeding germplasm	-	1
S103	var. italica	broccoli	-	Plant breeding germplasm	-	1
S104	var. italica	broccoli	-	Plant breeding germplasm	-	1
S105	var. italica	broccoli	-	Plant breeding germplasm	-	1
S106	var. italica	broccoli	-	Plant breeding germplasm	-	1
S107	var. italica	broccoli	-	Plant breeding germplasm	-	1
S108	var. alboglabra	Chinesekale	-	Plant breeding germplasm	-	1
S109	var. alboglabra	Chinesekale	-	Plant breeding germplasm	-	1
S11	var. capitata	cabbage	-	Plant breeding germplasm	-	1
S110	var. alboglabra	Chinesekale	-	Plant breeding germplasm	-	1
S111	var. alboglabra	Chinesekale	-	Plant breeding germplasm	-	1
S112	var. gemmifera	brussels sprouts	-	Plant breeding germplasm	-	1
S113	var. gemmifera	brussels sprouts	-	Plant breeding germplasm	-	1
S114	var. acephala	Ornamental	-	Plant breeding germplasm	-	1
S115	var. acephala	Ornamental	-	Plant breeding germplasm	-	1
S116	var. sabellica	Scotch Kale	-	Company	-	1
S117	var. sabellica	Scotch Kale	-	Company	-	1
S118	wild type	WildOleracea	CGN06903	Genebank	France	1
S119	wild type	WildOleracea	CGN18947	Genebank	Germany	1
S12	var. capitata	cabbage	-	Plant breeding germplasm	-	1
S13	var. capitata	cabbage	-	Plant breeding germplasm	-	1
S14	var. capitata	cabbage	-	Plant breeding germplasm	-	1
S15	var. capitata	cabbage	-	Plant breeding germplasm	-	1
S16	var. capitata	cabbage	-	Plant breeding germplasm	-	1
S17	var. capitata	cabbage	-	Plant breeding germplasm	-	1
S18	var. capitata	cabbage	-	Plant breeding germplasm	-	1
S19	var. capitata	cabbage	-	Plant breeding germplasm	-	1
S2	var. capitata	cabbage	-	Company	-	1
S20	var. capitata	cabbage	-	Plant breeding germplasm	-	1
S21	var. capitata	cabbage	-	Plant breeding germplasm	-	1
S22	var. capitata	cabbage	-	Plant breeding germplasm	-	1
S23	var. capitata	cabbage	-	Plant breeding germplasm	-	1
S24	var. capitata	cabbage	-	Plant breeding germplasm	-	1
S25	var. capitata	cabbage	-	Plant breeding germplasm	-	1
S26	var. capitata	cabbage	-	Plant breeding germplasm	-	1
S27	var. capitata	cabbage	-	Plant breeding germplasm	-	1
S28	var. capitata	cabbage	-	Plant breeding germplasm	-	1
S29	var. capitata	cabbage	-	Plant breeding germplasm	-	1
S3	var. capitata	cabbage	-	Company	-	1
S30	var. capitata	cabbage	-	Company	-	1
S31	var. capitata	cabbage	-	Company	-	1
S32	var. capitata	cabbage	-	Company	-	1
S33	var. capitata	cabbage	-	Company	-	1
S34	var. capitata	cabbage	-	Company	-	1
S35	var. capitata	cabbage	-	Company	-	1
S36	var. capitata	cabbage	-	Company	-	1
S37	var. capitata	cabbage	-	Company	-	1
S38	var. capitata	cabbage	-	Company	-	1
S39	var. capitata	cabbage	-	Company	-	1
S4	var. capitata	cabbage	-	Company	-	1
S40	var. capitata	cabbage	-	Company	-	1
S41	var. capitata	cabbage	-	Company	-	1
S42	var. capitata	cabbage	-	Company	-	1
S43	var. capitata	cabbage	-	Company	-	1
S44	var. capitata	cabbage	-	Plant breeding germplasm	-	1
S45	var. capitata	cabbage	-	Plant breeding germplasm	-	1
S46	var. gongylodes	kohlrabi	-	Company	-	1
S47	var. gongylodes	kohlrabi	-	Company	-	1
S48	var. gongylodes	kohlrabi	-	Company	-	1
S49	var. gongylodes	kohlrabi	-	Company	-	1
S5	var. capitata	cabbage	-	Company	-	1
S50	var. gongylodes	kohlrabi	-	Company	-	1
S51	var. gongylodes	kohlrabi	-	Company	-	1
S52	var. gongylodes	kohlrabi	CGN18459	Genebank	China	1
S53	var. gongylodes	kohlrabi	CGN18463	Genebank	Soviet union	1
S54	var. gongylodes	kohlrabi	-	Company	-	1
S55	var. gongylodes	kohlrabi	-	Company	-	1
S56	var. gongylodes	kohlrabi	-	Company	-	1
S57	var. gongylodes	kohlrabi	-	Company	-	1
S58	var. gongylodes	kohlrabi	-	Company	-	1
S59	var. gongylodes	kohlrabi	-	Company	-	1
S6	var. capitata	cabbage	-	Company	-	1
S60	var. gongylodes	kohlrabi	-	Company	-	1
S61	var. gongylodes	kohlrabi	-	Plant breeding germplasm	-	1
S62	var. gongylodes	kohlrabi	-	Plant breeding germplasm	-	1
S63	var. gongylodes	kohlrabi	-	Plant breeding germplasm	-	1
S64	var. gongylodes	kohlrabi	-	Plant breeding germplasm	-	1
S65	var. botrytis	cauliflower	-	Company	-	1
S66	var. botrytis	cauliflower	-	Company	-	1
S67	var. botrytis	cauliflower	-	Company	-	1
S68	var. botrytis	cauliflower	-	Company	-	1
S69	var. botrytis	cauliflower	-	Company	-	1
S7	var. capitata	cabbage	-	Company	-	1
S70	var. botrytis	cauliflower	-	Company	-	1
S71	var. botrytis	cauliflower	-	Company	-	1
S72	var. botrytis	cauliflower	-	Company	-	1
S73	var. botrytis	cauliflower	-	Company	-	1
S74	var. botrytis	cauliflower	-	Company	-	1
S75	var. botrytis	cauliflower	-	Company	-	1
S76	var. botrytis	cauliflower	-	Company	-	1
S77	var. botrytis	cauliflower	-	Company	-	1
S78	var. botrytis	cauliflower	-	Company	-	1
S79	var. botrytis	cauliflower	-	Company	-	1
S8	var. capitata	cabbage	-	Company	-	1
S80	var. botrytis	cauliflower	-	Plant breeding germplasm	-	1
S81	var. botrytis	cauliflower	-	Plant breeding germplasm	-	1
S82	var. botrytis	cauliflower	-	Plant breeding germplasm	-	1
S83	var. botrytis	cauliflower	-	Plant breeding germplasm	-	1
S84	var. botrytis	cauliflower	-	Plant breeding germplasm	-	1
S85	var. italica	broccoli	-	Company	-	1
S86	var. italica	broccoli	-	Company	-	1
S87	var. italica	broccoli	-	Company	-	1
S88	var. italica	broccoli	-	Company	-	1
S89	var. italica	broccoli	-	Company	-	1
S9	var. capitata	cabbage	-	Company	-	1
S90	var. italica	broccoli	-	Company	-	1
S91	var. italica	broccoli	-	Company	-	1
S92	var. italica	broccoli	-	Company inbred line	-	1
S93	var. italica	broccoli	-	Company	-	1
S94	var. italica	broccoli	-	Company	-	1
S95	var. italica	broccoli	CGN18448	Genebank	Iraq	1
S96	var. italica	broccoli	CGN18473	Genebank	USA	1
S97	var. italica	broccoli	-	Company	-	1
S98	var. italica	broccoli	-	Company	-	1
S99	var. italica	broccoli	-	Company	-	1
cauliflower_205	var. botrytis	cauliflower	-	-	-	2
cauliflower_134	var. botrytis	cauliflower	-	-	-	2
cauliflower_133	var. botrytis	cauliflower	-	-	-	2
cauliflower_132	var. botrytis	cauliflower	-	-	-	2
cauliflower_131	var. botrytis	cauliflower	-	-	-	2
cauliflower_130	var. botrytis	cauliflower	-	-	-	2
cauliflower_129	var. botrytis	cauliflower	-	-	-	2
cauliflower_061	var. botrytis	cauliflower	-	-	-	2
cauliflower_060	var. botrytis	cauliflower	-	-	-	2
cauliflower_056	var. botrytis	cauliflower	-	-	-	2
cauliflower_055	var. botrytis	cauliflower	-	-	-	2
cauliflower_204	var. botrytis	cauliflower	-	-	-	2
cauliflower_054	var. botrytis	cauliflower	-	-	-	2
cauliflower_053	var. botrytis	cauliflower	-	-	-	2
cauliflower_052	var. botrytis	cauliflower	-	-	-	2
cauliflower_050	var. botrytis	cauliflower	-	-	-	2
cauliflower_049	var. botrytis	cauliflower	-	-	-	2
cauliflower_047	var. botrytis	cauliflower	-	-	-	2
caulflower_213	var. botrytis	cauliflower	-	-	-	2
D1810517A	var. botrytis	cauliflower	-	-	-	2
D1810516A	var. botrytis	cauliflower	-	-	-	2
D1810515A	var. botrytis	cauliflower	-	-	-	2
cauliflower_203	var. botrytis	cauliflower	-	-	-	2
D1810513A	var. botrytis	cauliflower	-	-	-	2
D1810512A	var. botrytis	cauliflower	-	-	-	2
D1810511A	var. botrytis	cauliflower	-	-	-	2
D1810510A	var. botrytis	cauliflower	-	-	-	2
D1810509A	var. botrytis	cauliflower	-	-	-	2
D1810508B	var. botrytis	cauliflower	-	-	-	2
D1810507B	var. botrytis	cauliflower	-	-	-	2
D1810506B	var. botrytis	cauliflower	-	-	-	2
D1810504B	var. botrytis	cauliflower	-	-	-	2
D1810503B	var. botrytis	cauliflower	-	-	-	2
cauliflower_202	var. botrytis	cauliflower	-	-	-	2
D1810501B	var. botrytis	cauliflower	-	-	-	2
D1810500B	var. botrytis	cauliflower	-	-	-	2
D1810499B	var. botrytis	cauliflower	-	-	-	2
D1810498B	var. botrytis	cauliflower	-	-	-	2
D1810497B	var. botrytis	cauliflower	-	-	-	2
D1810496B	var. botrytis	cauliflower	-	-	-	2
D1810495B	var. botrytis	cauliflower	-	-	-	2
D1810494B	var. botrytis	cauliflower	-	-	-	2
D1810493B	var. botrytis	cauliflower	-	-	-	2
D1810492A	var. botrytis	cauliflower	-	-	-	2
cauliflower_201	var. botrytis	cauliflower	-	-	-	2
D1810491A	var. botrytis	cauliflower	-	-	-	2
D1810490A	var. botrytis	cauliflower	-	-	-	2
D1810489A	var. botrytis	cauliflower	-	-	-	2
D1810488A	var. botrytis	cauliflower	-	-	-	2
D1810487A	var. botrytis	cauliflower	-	-	-	2
D1810486A	var. botrytis	cauliflower	-	-	-	2
D1810485A	var. botrytis	cauliflower	-	-	-	2
D1810484A	var. botrytis	cauliflower	-	-	-	2
D1810483A	var. botrytis	cauliflower	-	-	-	2
D1810482A	var. botrytis	cauliflower	-	-	-	2
cauliflower_145	var. botrytis	cauliflower	-	-	-	2
D1810481A	var. botrytis	cauliflower	-	-	-	2
D1810480A	var. botrytis	cauliflower	-	-	-	2
D1810479A	var. botrytis	cauliflower	-	-	-	2
D1810478A	var. botrytis	cauliflower	-	-	-	2
D1810477A	var. botrytis	cauliflower	-	-	-	2
D1810476A	var. botrytis	cauliflower	-	-	-	2
D1810475A	var. botrytis	cauliflower	-	-	-	2
D1810474A	var. botrytis	cauliflower	-	-	-	2
D1810473A	var. botrytis	cauliflower	-	-	-	2
D1810471A	var. botrytis	cauliflower	-	-	-	2
cauliflower_144	var. botrytis	cauliflower	-	-	-	2
D1810470A	var. botrytis	cauliflower	-	-	-	2
D1810469A	var. botrytis	cauliflower	-	-	-	2
D1810468A	var. botrytis	cauliflower	-	-	-	2
D1810467A	var. botrytis	cauliflower	-	-	-	2
D1810466A	var. botrytis	cauliflower	-	-	-	2
D1810465A	var. botrytis	cauliflower	-	-	-	2
D1810464A	var. botrytis	cauliflower	-	-	-	2
D1810463A	var. botrytis	cauliflower	-	-	-	2
D1810462A	var. botrytis	cauliflower	-	-	-	2
D1810460A	var. botrytis	cauliflower	-	-	-	2
cauliflower_138	var. botrytis	cauliflower	-	-	-	2
D1810459A	var. botrytis	cauliflower	-	-	-	2
D1810458A	var. botrytis	cauliflower	-	-	-	2
D1810454A	var. botrytis	cauliflower	-	-	-	2
D1810453A	var. botrytis	cauliflower	-	-	-	2
D1810452A	var. botrytis	cauliflower	-	-	-	2
D1810450A	var. botrytis	cauliflower	-	-	-	2
D1810449A	var. botrytis	cauliflower	-	-	-	2
cauliflower_210	var. botrytis	cauliflower	-	-	-	2
cauliflower_209	var. botrytis	cauliflower	-	-	-	2
cauliflower_206	var. botrytis	cauliflower	-	-	-	2
cauliflower_136	var. botrytis	cauliflower	-	-	-	2
cabbage_029	var. capitata	cabbage	-	-	-	2
D1810578A	var. capitata	cabbage	-	-	-	2
D1810577A	var. capitata	cabbage	-	-	-	2
D1810576A	var. capitata	cabbage	-	-	-	2
D1810575A	var. capitata	cabbage	-	-	-	2
D1810573A	var. capitata	cabbage	-	-	-	2
D1810571A	var. capitata	cabbage	-	-	-	2
D1810570A	var. capitata	cabbage	-	-	-	2
D1810569A	var. capitata	cabbage	-	-	-	2
D1810568A	var. capitata	cabbage	-	-	-	2
D1810566A	var. capitata	cabbage	-	-	-	2
D1810587B	var. capitata	cabbage	-	-	-	2
D1810565A	var. capitata	cabbage	-	-	-	2
D1810562A	var. capitata	cabbage	-	-	-	2
D1810561A	var. capitata	cabbage	-	-	-	2
D1810560A	var. capitata	cabbage	-	-	-	2
D1810557A	var. capitata	cabbage	-	-	-	2
D1810556A	var. capitata	cabbage	-	-	-	2
D1810555A	var. capitata	cabbage	-	-	-	2
D1810554A	var. capitata	cabbage	-	-	-	2
D1810552A	var. capitata	cabbage	-	-	-	2
D1810551A	var. capitata	cabbage	-	-	-	2
D1810585B	var. capitata	cabbage	-	-	-	2
D1810549A	var. capitata	cabbage	-	-	-	2
D1810548A	var. capitata	cabbage	-	-	-	2
D1810547A	var. capitata	cabbage	-	-	-	2
D1810546A	var. capitata	cabbage	-	-	-	2
D1810544A	var. capitata	cabbage	-	-	-	2
D1810543A	var. capitata	cabbage	-	-	-	2
D1810541A	var. capitata	cabbage	-	-	-	2
D1810540A	var. capitata	cabbage	-	-	-	2
D1810539A	var. capitata	cabbage	-	-	-	2
D1810538A	var. capitata	cabbage	-	-	-	2
D1810584A	var. capitata	cabbage	-	-	-	2
D1810537A	var. capitata	cabbage	-	-	-	2
D1810536A	var. capitata	cabbage	-	-	-	2
D1810535A	var. capitata	cabbage	-	-	-	2
D1810534A	var. capitata	cabbage	-	-	-	2
D1810533A	var. capitata	cabbage	-	-	-	2
D1810532A	var. capitata	cabbage	-	-	-	2
D1810531A	var. capitata	cabbage	-	-	-	2
D1810530A	var. capitata	cabbage	-	-	-	2
D1810529A	var. capitata	cabbage	-	-	-	2
D1810528A	var. capitata	cabbage	-	-	-	2
D1810583A	var. capitata	cabbage	-	-	-	2
D1810527A	var. capitata	cabbage	-	-	-	2
D1810526A	var. capitata	cabbage	-	-	-	2
D1810525A	var. capitata	cabbage	-	-	-	2
D1810524A	var. capitata	cabbage	-	-	-	2
D1810523A	var. capitata	cabbage	-	-	-	2
D1810522A	var. capitata	cabbage	-	-	-	2
D1810521A	var. capitata	cabbage	-	-	-	2
D1810520A	var. capitata	cabbage	-	-	-	2
D1810519A	var. capitata	cabbage	-	-	-	2
cabbage_215	var. capitata	cabbage	-	-	-	2
D1810582A	var. capitata	cabbage	-	-	-	2
cabbage_126	var. capitata	cabbage	-	-	-	2
cabbage_121	var. capitata	cabbage	-	-	-	2
cabbage_117	var. capitata	cabbage	-	-	-	2
cabbage_113	var. capitata	cabbage	-	-	-	2
cabbage_037	var. capitata	cabbage	-	-	-	2
cabbage_030	var. capitata	cabbage	-	-	-	2
D1810581A	var. capitata	cabbage	-	-	-	2
D1810580A	var. capitata	cabbage	-	-	-	2
D1810579A	var. capitata	cabbage	-	-	-	2
broccoli_153	var. italica	broccoli	-	-	-	2
broccoli_152	var. italica	broccoli	-	-	-	2
broccoli_151	var. italica	broccoli	-	-	-	2
broccoli_150	var. italica	broccoli	-	-	-	2
broccoli_016	var. italica	broccoli	-	-	-	2
broccoli_014	var. italica	broccoli	-	-	-	2
broccoli_011	var. italica	broccoli	-	-	-	2
broccoli_009	var. italica	broccoli	-	-	-	2
broccoli_008	var. italica	broccoli	-	-	-	2
TKI005	var. italica	broccoli	HERITAGE	Monsanto	-	3
TKI078	var. italica	broccoli	SANTEE	Bejo	-	3
TKI1074	var. italica	broccoli	PI 662525	GRIN	GBR	3
TKI1075	var. italica	broccoli	PI 662526	GRIN	GBR	3
TKI1080	var. italica	broccoli	PI 662578	GRIN	USA	3
TKI1083	var. italica	broccoli	PI 662766	GRIN	CHN	3
TKI111	var. italica	broccoli	NY 6979	GB	-	3
TKI1160	var. italica	broccoli	GD33	HRI	-	3
TKI126	var. italica	broccoli	IRON MAN	Monsanto/Seminis	-	3
TKI191	var. italica	broccoli	AQUILES	Sakata	-	3
TKI300	var. italica	broccoli	OHAYO	Others(Japanese)	-	3
TKI309	var. italica	broccoli	HEIGHTS	Takii	-	3
TKI319	var. italica	broccoli	GREEN BEAUTY	Takii	-	3
TKI332	var. italica	broccoli	VIOLET QUEEN	Takii	-	3
TKI350	var. italica	broccoli	CLX3512	HMClause	-	3
TKI389	var. italica	broccoli	SACHIYOSHI	Mikadokyowa	-	3
TKI609	var. italica	broccoli	HRIGRU 3546	HRI	GBR	3
TKI610	var. italica	broccoli	HRIGRU 3566	HRI	GBR	3
TKI218	var. gemmifera	brussels sprouts	MAXIMUS	Syngenta	-	3
TKI342	var. gemmifera	brussels sprouts	BRENDEN	Nickerson-Zwaan	-	3
TKI562	var. gemmifera	brussels sprouts	HRIGRU 250	HRI	DEU	3
TKI572	var. gemmifera	brussels sprouts	HRIGRU 4782	HRI	ITA	3
TKI573	var. gemmifera	brussels sprouts	HRIGRU 4783	HRI	ITA	3
TKI633	var. gemmifera	brussels sprouts	CGN07006	CGN	CHE	3
TKI667	var. gemmifera	brussels sprouts	CGN11059	CGN	NLD	3
TKI708	var. gemmifera	brussels sprouts	CGN14068	CGN	NLD	3
TKI709	var. gemmifera	brussels sprouts	CGN14070	CGN	DNK	3
TKI711	var. gemmifera	brussels sprouts	CGN14076	CGN	NLD	3
TKI841	var. gemmifera	brussels sprouts	CGN06990	CGN	FRA	3
TKI025	var. capitata	cabbage	DAURO	Bejo	-	3
TKI028	var. capitata	cabbage	EXCALIBUR	Bejo	-	3
TKI1141	var. capitata	cabbage	PI 222971	GRIN	IRN	3
TKI116	var. capitata	cabbage	SINTEX	Bejo	-	3
TKI12	var. capitata	cabbage	AZURRO	Bejo	-	3
TKI171	var. capitata	cabbage	SONSMA	Rijk Zwaan	-	3
TKI228	var. capitata	cabbage	PRUKTOR	Syngenta	-	3
TKI233	var. capitata	cabbage	RESCUE	Syngenta	-	3
TKI245	var. capitata	cabbage	KS CROSS	Syngenta	-	3
TKI296	var. capitata	cabbage	SEIRIN	-	-	3
TKI321	var. capitata	cabbage	LUCIR VANIRA	Takii	-	3
TKI380	var. capitata	cabbage	NIZ17-1237	Nickerson-Zwaan	-	3
TKI425	var. capitata	cabbage	BRA 775	IPK	POL	3
TKI543	var. capitata	cabbage	HRIGRU 7835	HRI	ESP	3
TKI635	var. capitata	cabbage	CGN07028	CGN	DNK	3
TKI638	var. capitata	cabbage	CGN07069	CGN	NLD	3
TKI639	var. capitata	cabbage	CGN07077	CGN	DEU	3
TKI688	var. capitata	cabbage	CGN11155	CGN	NLD	3
TKI689	var. capitata	cabbage	CGN11158	CGN	NLD	3
TKI705	var. capitata	cabbage	CGN14063	CGN	NLD	3
TKI741	var. capitata	cabbage	CGN15226	CGN	-	3
TKI742	var. capitata	cabbage	CGN15227	CGN	-	3
TKI746	var. capitata	cabbage	CGN15769	CGN	BGR	3
TKI750	var. capitata	cabbage	CGN15778	CGN	JPN	3
TKI757	var. capitata	cabbage	CGN17249	CGN	RUS	3
TKI758	var. capitata	cabbage	CGN17250	CGN	RUS	3
TKI760	var. capitata	cabbage	CGN17252	CGN	RUS	3
TKI762	var. capitata	cabbage	CGN17254	CGN	-	3
TKI763	var. capitata	cabbage	CGN17255	CGN	CAN	3
TKI764	var. capitata	cabbage	CGN17256	CGN	CAN	3
TKI780	var. capitata	cabbage	CGN18438	CGN	ROU	3
TKI816	var. capitata	cabbage	CGN20189	CGN	-	3
TKI826	var. capitata	cabbage	PL174928	POL003	POL	3
TKI966	var. capitata	cabbage	PI 662706	GRIN	GBR	3
TKI1067	var. sabauda	savoy cabbage	PI 662701	GRIN	ITA	3
TKI1183	var. sabauda	savoy cabbage	HRIGRU 4496	HRI	IRL	3
TKI219	var. sabauda	savoy cabbage	MILA	Syngenta	-	3
TKI224	var. sabauda	savoy cabbage	NEBRASKA	Syngenta	-	3
TKI280	var. sabauda	savoy cabbage	SAVOY ACE	-	-	3
TKI419	var. sabauda	savoy cabbage	BRA 254	IPK	-	3
TKI429	var. sabauda	savoy cabbage	BRA 821	IPK	CZE	3
TKI433	var. sabauda	savoy cabbage	BRA 868	IPK	CZE	3
TKI646	var. sabauda	savoy cabbage	CGN07121	CGN	NLD	3
TKI796	var. sabauda	savoy cabbage	CGN18455	CGN	USSR	3
TKI009	var. botrytis	cauliflower	AMAZING	Bejo	-	3
TKI033	var. botrytis	cauliflower	GOODMAN	Bejo	-	3
TKI053	var. botrytis	cauliflower	PANTHER	Bejo	-	3
TKI061	var. botrytis	cauliflower	SONATA	Bejo	-	3
TKI070	var. botrytis	cauliflower	BELOT	Bejo	-	3
TKI080	var. botrytis	cauliflower	VERONICA	Bejo	-	3
TKI085	var. botrytis	cauliflower	BALDO	Seminis	-	3
TKI1103	var. botrytis	cauliflower	PI 441511	GRIN	BRA	3
TKI1114	var. botrytis	cauliflower	PI 249533	GRIN	ESP	3
TKI1120	var. botrytis	cauliflower	PI 181719	GRIN	SYR	3
TKI1125	var. botrytis	cauliflower	PI 462212	GRIN	ITA	3
TKI1133	var. botrytis	cauliflower	PI 234599	GRIN	ZAF	3
TKI1136	var. botrytis	cauliflower	PI 462222	GRIN	ITA	3
TKI1139	var. botrytis	cauliflower	PI 662707	GRIN	GBR	3
TKI1142	var. botrytis	cauliflower	PI 212592	GRIN	AFG	3
TKI1143	var. botrytis	cauliflower	PI 226504	GRIN	IRN	3
TKI159	var. botrytis	cauliflower	PUNTOVERDE	Rijk Zwaan	-	3
TKI176	var. botrytis	cauliflower	SWETA	Seminis	-	3
TKI186	var. botrytis	cauliflower	-	-	-	3
TKI192	var. botrytis	cauliflower	ARKWRIGHT	Syngenta	-	3
TKI371	var. botrytis	cauliflower	MEIGETSU 45	Mikadokyowa	-	3
TKI385	var. botrytis	cauliflower	POMEZIO	HMClause	-	3
TKI501	var. botrytis	cauliflower	HRIGRU 4250	HRI	GBR	3
TKI502	var. botrytis	cauliflower	HRIGRU 4988	HRI	-	3
TKI503	var. botrytis	cauliflower	HRIGRU 6254	HRI	AUS	3
TKI504	var. botrytis	cauliflower	HRIGRU 7474	HRI	AUS	3
TKI512	var. botrytis	cauliflower	HRIGRU 7520	HRI	GBR	3
TKI522	var. botrytis	cauliflower	HRIGRU 8265	HRI	ISR	3
TKI704	var. botrytis	cauliflower	CGN14059	CGN	EGY	3
TKI728	var. botrytis	cauliflower	CGN15129	CGN	NLD	3
TKI902	var. botrytis	cauliflower	PI 662587	GRIN	GRC	3
TKI1084	var. alboglabra	Chinesekale	PI 662652	GRIN	CHN	3
TKI1159	var. alboglabra	Chinesekale	AGDH	HRI	-	3
TKI305	var. alboglabra	Chinesekale	TAKARA MIDORI	Others(Japanese)	-	3
TKI498	var. alboglabra	Chinesekale	HRIGRU 6704	HRI	JPN	3
TKI499	var. alboglabra	Chinesekale	HRIGRU 7543	HRI	CHN	3
TKI696	var. alboglabra	Chinesekale	CGN14032	CGN	PHL	3
TKI697	var. alboglabra	Chinesekale	CGN14038	CGN	THA	3
TKI768	var. alboglabra	Chinesekale	CGN17276	CGN	IDN	3
TKI1009	var. viridis	Collard green	PI 662834	GRIN	USA	3
TKI1031	var. viridis	Collard green	PI 662807	GRIN	USA	3
TKI1032	var. viridis	Collard green	PI 662815	GRIN	USA	3
TKI1042	var. viridis	Collard green	PI 171531	GRIN	TUR	3
TKI1060	var. viridis	Collard green	PI 662667	GRIN	GBR	3
TKI090	var. gongylodes	Kohlrabi	CINDY	Rijk Zwaan	-	3
TKI1064	var. gongylodes	Kohlrabi	PI 222972	GRIN	IRN	3
TKI145	var. gongylodes	Kohlrabi	LECH	Rijk Zwaan	-	3
TKI181	var. gongylodes	Kohlrabi	UKZA	Rijk Zwaan	-	3
TKI411	var. gongylodes	Kohlrabi	BRA 1450	IPK	BGR	3
TKI414	var. gongylodes	Kohlrabi	BRA 1473	IPK	HUN	3
TKI416	var. gongylodes	Kohlrabi	BRA 18	IPK	DEU	3
TKI417	var. gongylodes	Kohlrabi	BRA 20	IPK	-	3
TKI581	var. gongylodes	Kohlrabi	HRIGRU 8723	HRI	NZL	3
TKI583	var. gongylodes	Kohlrabi	HRIGRU 5434	HRI	ITA	3
TKI585	var. gongylodes	Kohlrabi	HRIGRU 7378	HRI	SYR	3
TKI652	var. gongylodes	Kohlrabi	CGN07137	CGN	NLD	3
TKI738	var. gongylodes	Kohlrabi	CGN15207	CGN	CHN	3
TKI799	var. gongylodes	Kohlrabi	CGN18458	CGN	BGR	3
TKI800	var. gongylodes	Kohlrabi	CGN18459	CGN	CHN	3
TKI314	var. acephala	Ornamental	BENI SANGO	Takii	-	3
TKI325	var. acephala	Ornamental	SHIRO SUZUME	Takii	-	3
TKI326	var. acephala	Ornamental	SHIRO TSUGUMI	Takii	-	3
TKI471	var. acephala	Ornamental	HRIGRU 9846	HRI	JPN	3
TKI067	var. acephala	Scotch Kale	WINTERBOR	Bejo	-	3
TKI1171	var. acephala	Scotch Kale	HRIGRU 4293	HRI	ZWE	3
TKI406	var. acephala	Scotch Kale	CR 1375	IPK	HUN	3
TKI456	var. acephala	Scotch Kale	-	-	GBR	3
TKI589	var. acephala	Scotch Kale	HRIGRU 4885	HRI	ITA	3
TKI680	var. acephala	Scotch Kale	CGN11132	CGN	NLD	3
TKI687	var. acephala	Scotch Kale	CGN11152	CGN	DNK	3
TKI712	var. acephala	Scotch Kale	CGN14079	CGN	BEL	3
TKI725	var. acephala	Scotch Kale	CGN15123	CGN	NLD	3
TKI726	var. acephala	Scotch Kale	CGN15124	CGN	NLD	3
TKI748	var. acephala	Scotch Kale	CGN15774	CGN	ITA	3
TKI785	var. acephala	Scotch Kale	CGN18444	CGN	USSR	3
TKI818	var. acephala	Scotch Kale	CGN20192	CGN	ITA	3
TKI1092	var. costata	Tronchuda	PI 662566	GRIN	PRT	3
TKI1095	var. costata	Tronchuda	PI 662568	GRIN	PRT	3
TKI1185	var. costata	Tronchuda	CGN15773	CGN	PRT	3
TKI614	var. costata	Tronchuda	HRIGRU 11646	HRI	PRT	3
TKI618	var. costata	Tronchuda	HRIGRU 9490	HRI	PRT	3
TKI446	wild type	WildOleracea	HRIGRU 7797	HRI	GBR	3
TKI447	wild type	WildOleracea	HRIGRU 8694	HRI	GBR	3
TKI448	wild type	WildOleracea	HRIGRU 8705	HRI	GBR	3
TKI626	wild type	WildOleracea	CGN06903	CGN	FRA	3
TKI815	wild type	WildOleracea	CGN18947	CGN	DEU	3
TKI1091	wild type	WildOleracea	PI 662647	GRIN	GBR	3
TKI1173	wild type	WildOleracea	HRIGRU 7338	HRI	NZL	3
TKI1174	wild type	WildOleracea	HRIGRU 7795	HRI	GBR	3
TKI1226	wild type	WildOleracea	K 8025	IPK	GEO	3
TKI3940	wild type	WildOleracea	-	-	-	3
TKI3969	wild type	WildOleracea	-	-	-	3
TKI3971	wild type	WildOleracea	-	-	-	3
TKI3994	wild type	WildOleracea	-	-	-	3
TKI4028	wild type	WildOleracea	-	-	-	3
TKI4033	wild type	WildOleracea	-	-	-	3
TKI6618	wild type	WildOleracea	-	-	-	3
TKI6619	wild type	WildOleracea	-	-	-	3
TKI6620	wild type	WildOleracea	-	-	-	3
TKI6621	wild type	WildOleracea	-	-	-	3
TKI6624	wild type	WildOleracea	-	-	-	3
TKI6627	wild type	WildOleracea	-	-	-	3
TKI6635	wild type	WildOleracea	-	-	-	3
TKI6636	wild type	WildOleracea	-	-	-	3
TKI6638	wild type	WildOleracea	-	-	-	3
TKI6985	wild type	WildOleracea	-	-	-	3
GL1	var. capitata	cabbage				3
GL10	var. capitata	cabbage				3
GL100	var. capitata	cabbage				3
GL101	var. capitata	cabbage				3
GL102	var. capitata	cabbage				3
GL103	var. capitata	cabbage				3
GL104	var. capitata	cabbage				3
GL105	var. capitata	cabbage				3
GL106	var. capitata	cabbage				3
GL107	var. capitata	cabbage				3
GL108	var. capitata	cabbage				3
GL109	var. capitata	cabbage				3
GL11	var. capitata	cabbage				3
GL110	var. capitata	cabbage				3
GL111	var. capitata	cabbage				3
GL112	var. capitata	cabbage				3
GL113	var. capitata	cabbage				3
GL114	var. capitata	cabbage				3
GL115	var. capitata	cabbage				3
GL116	var. capitata	cabbage				3
GL117	var. capitata	cabbage				3
GL118	var. capitata	cabbage				3
GL119	var. capitata	cabbage				3
GL12	var. capitata	cabbage				3
GL120	var. capitata	cabbage				3
GL121	var. capitata	cabbage				3
GL122	var. capitata	cabbage				3
GL123	var. capitata	cabbage				3
GL124	var. capitata	cabbage				3
GL125	var. capitata	cabbage				3
GL126	var. capitata	cabbage				3
GL127	var. capitata	cabbage				3
GL128	var. capitata	cabbage				3
GL129	var. capitata	cabbage				3
GL13	var. capitata	cabbage				3
GL130	var. capitata	cabbage				3
GL131	var. capitata	cabbage				3
GL132	var. capitata	cabbage				3
GL133	var. capitata	cabbage				3
GL134	var. capitata	cabbage				3
GL135	var. capitata	cabbage				3
GL136	var. capitata	cabbage				3
GL137	var. capitata	cabbage				3
GL138	var. capitata	cabbage				3
GL139	var. capitata	cabbage				3
GL14	var. capitata	cabbage				3
GL141	var. capitata	cabbage				3
GL142	var. capitata	cabbage				3
GL143	var. capitata	cabbage				3
GL144	var. capitata	cabbage				3
GL145	var. italica	broccoli				3
GL146	var. italica	broccoli				3
GL147	var. italica	broccoli				3
GL148	var. italica	broccoli				3
GL149	var. italica	broccoli				3
GL15	var. capitata	cabbage				3
GL150	var. italica	broccoli				3
GL151	var. italica	broccoli				3
GL152	var. italica	broccoli				3
GL153	var. italica	broccoli				3
GL154	var. italica	broccoli				3
GL155	var. botrytis	cauliflower				3
GL156	var. botrytis	cauliflower				3
GL157	var. botrytis	cauliflower				3
GL158	var. botrytis	cauliflower				3
GL159	var. botrytis	cauliflower				3
GL16	var. capitata	cabbage				3
GL160	var. botrytis	cauliflower				3
GL161	var. botrytis	cauliflower				3
GL162	var. botrytis	cauliflower				3
GL163	var. botrytis	cauliflower				3
GL164	var. botrytis	cauliflower				3
GL165	var. gongylodes	kohlrabi				3
GL166	var. gongylodes	kohlrabi				3
GL167	var. gongylodes	kohlrabi				3
GL168	var. gongylodes	kohlrabi				3
GL169	var. gongylodes	kohlrabi				3
GL17	var. capitata	cabbage				3
GL170	var. gongylodes	kohlrabi				3
GL171	var. gongylodes	kohlrabi				3
GL172	var. gongylodes	kohlrabi				3
GL173	var. gongylodes	kohlrabi				3
GL174	var. gongylodes	kohlrabi				3
GL175	var. alboglabra	Chinesekale				3
GL176	var. alboglabra	Chinesekale				3
GL177	var. alboglabra	Chinesekale				3
GL178	var. alboglabra	Chinesekale				3
GL179	var. alboglabra	Chinesekale				3
GL18	var. capitata	cabbage				3
GL180	var. alboglabra	Chinesekale				3
GL181	var. alboglabra	Chinesekale				3
GL182	var. alboglabra	Chinesekale				3
GL183	var. alboglabra	Chinesekale				3
GL184	var. alboglabra	Chinesekale				3
GL186	wild type	WildOleracea				3
GL187	wild type	WildOleracea				3
GL19	var. capitata	cabbage				3
GL190	wild type	WildOleracea				3
GL191	wild type	WildOleracea				3
GL193	wild type	WildOleracea				3
GL194	wild type	WildOleracea				3
GL195	var. capitata	cabbage				3
GL196	var. gemmifera	brussels sprouts				3
GL197	var. gemmifera	brussels sprouts				3
GL199	var. gemmifera	brussels sprouts				3
GL2	var. capitata	cabbage				3
GL20	var. capitata	cabbage				3
GL200	var. gemmifera	brussels sprouts				3
GL201	var. gemmifera	brussels sprouts				3
GL202	var. gemmifera	brussels sprouts				3
GL203	var. capitata	cabbage				3
GL204	var. capitata	cabbage				3
GL205	var. capitata	cabbage				3
GL206	var. capitata	cabbage				3
GL207	var. capitata	cabbage				3
GL208	var. acephala	Ornamental				3
GL209	var. acephala	Ornamental				3
GL21	var. capitata	cabbage				3
GL210	var. acephala	Ornamental				3
GL211	var. acephala	Ornamental				3
GL212	var. acephala	Ornamental				3
GL213	var. acephala	Ornamental				3
GL214	var. acephala	Ornamental				3
GL215	var. acephala	Ornamental				3
GL216	var. acephala	Ornamental				3
GL217	var. acephala	Ornamental				3
GL218	var. acephala	Ornamental				3
GL219	var. acephala	Ornamental				3
GL22	var. capitata	cabbage				3
GL221	var. acephala	Scotch Kale				3
GL222	var. acephala	Scotch Kale				3
GL223	var. acephala	Scotch Kale				3
GL23	var. capitata	cabbage				3
GL24	var. capitata	cabbage				3
GL25	var. capitata	cabbage				3
GL26	var. capitata	cabbage				3
GL27	var. capitata	cabbage				3
GL28	var. capitata	cabbage				3
GL29	var. capitata	cabbage				3
GL3	var. capitata	cabbage				3
GL30	var. capitata	cabbage				3
GL31	var. capitata	cabbage				3
GL32	var. capitata	cabbage				3
GL33	var. capitata	cabbage				3
GL34	var. capitata	cabbage				3
GL35	var. capitata	cabbage				3
GL36	var. capitata	cabbage				3
GL37	var. capitata	cabbage				3
GL38	var. capitata	cabbage				3
GL39	var. capitata	cabbage				3
GL4	var. capitata	cabbage				3
GL40	var. capitata	cabbage				3
GL41	var. capitata	cabbage				3
GL42	var. capitata	cabbage				3
GL43	var. capitata	cabbage				3
GL44	var. capitata	cabbage				3
GL45	var. capitata	cabbage				3
GL46	var. capitata	cabbage				3
GL47	var. capitata	cabbage				3
GL48	var. capitata	cabbage				3
GL49	var. capitata	cabbage				3
GL5	var. capitata	cabbage				3
GL50	var. capitata	cabbage				3
GL51	var. capitata	cabbage				3
GL52	var. capitata	cabbage				3
GL53	var. capitata	cabbage				3
GL54	var. capitata	cabbage				3
GL55	var. capitata	cabbage				3
GL56	var. capitata	cabbage				3
GL57	var. capitata	cabbage				3
GL58	var. capitata	cabbage				3
GL59	var. capitata	cabbage				3
GL6	var. capitata	cabbage				3
GL60	var. capitata	cabbage				3
GL61	var. capitata	cabbage				3
GL62	var. capitata	cabbage				3
GL63	var. capitata	cabbage				3
GL64	var. capitata	cabbage				3
GL65	var. capitata	cabbage				3
GL66	var. capitata	cabbage				3
GL67	var. capitata	cabbage				3
GL68	var. capitata	cabbage				3
GL69	var. capitata	cabbage				3
GL7	var. capitata	cabbage				3
GL70	var. capitata	cabbage				3
GL71	var. capitata	cabbage				3
GL72	var. capitata	cabbage				3
GL73	var. capitata	cabbage				3
GL74	var. capitata	cabbage				3
GL75	var. capitata	cabbage				3
GL76	var. capitata	cabbage				3
GL77	var. capitata	cabbage				3
GL78	var. capitata	cabbage				3
GL79	var. capitata	cabbage				3
GL8	var. capitata	cabbage				3
GL80	var. capitata	cabbage				3
GL81	var. capitata	cabbage				3
GL82	var. capitata	cabbage				3
GL83	var. capitata	cabbage				3
GL84	var. capitata	cabbage				3
GL85	var. capitata	cabbage				3
GL86	var. capitata	cabbage				3
GL87	var. capitata	cabbage				3
GL88	var. capitata	cabbage				3
GL89	var. capitata	cabbage				3
GL9	var. capitata	cabbage				3
GL90	var. capitata	cabbage				3
GL91	var. capitata	cabbage				3
GL92	var. capitata	cabbage				3
GL93	var. capitata	cabbage				3
GL94	var. capitata	cabbage				3
GL95	var. capitata	cabbage				3
GL96	var. capitata	cabbage				3
GL97	var. capitata	cabbage				3
GL98	var. capitata	cabbage				3
GL99	var. capitata	cabbage				3
T01	var. capitata	cabbage	D134			Lv et al 2020
T11	var. alboglabra	Chinesekale	TO1000			3
T12	wild type	WildOleracea				3
T13	var. costata	Tronchuda				3
T14	var. acephala	Scotch Kale				3
T15	var. costata	Tronchuda				3
T16	var. acephala	Perpetual kale				3
T17	var. viridis	Collard green				3
T18	var. acephala	Ornamental				3
T19	var. alboglabra	Chinesekale				3
T02	var. capitata	cabbage	21-3			3
T20	var. capitata	cabbage	JZS			Cai et al 2020
T21	var. botrytis	cauliflower	-	-	-	3
T22	var. botrytis	cauliflower	-	-	-	2
T23	var. capitata	cabbage	-	-	-	2
T24	var. italica	broccoli				3
T25	var. botrytis	cauliflower				3
T26	var. acephala	Scotch Kale				3
T27	var. gongylodes	Kohlrabi				3
T06	var. capitata	cabbage				3
T03	var. capitata	cabbage				3
T04	var. capitata	cabbage				3
T05	var. italica	broccoli	HDEM	-	-	Belser et al 2018
T07	var. gongylodes	Kohlrabi				3
T08	var. gemmifera	brussels sprouts				3
T09	wild type	WildOleracea	HRIGRU007343			3
T10	wild type	WildOleracea	HRIGRU007338			3
*: 1, Cheng et al 2016; 2, Guo et al 2021; 3, This study.

## Sheet: Supplementary Table 6
Supplementary Table 6. Summary of Bionano DLS molecules of five B. oleracea genomes.
Measure	Broccoli	Cauliflower	Kale	Kohlrabi	White cabbage
Input molecules (unfiltered)
Total number of molecules	2767569	20443958	11246803	7416194	9397295
Total length (Mb)	241743	1.39966e+06	1.14411e+06	657077	877208
Average length (kb)	87.35	68.46	101.73	88.6	93.35
Molecule N50 (kb)	139.13	110.25	192.75	147.38	166.88
Label density (/100 kb)	14.45	13.57	13.24	10.82	11.43
Input molecules (filtered)
Total number of molecules	460333	272529	276298	499940	433009
Total length (Mb)	110569	96467.2	105622	155615	148989
Average length (kb)	240.19	353.97	382.27	311.27	344.08
Molecule N50 (kb)	241.84	336.36	381.83	301.49	336.47
Label density (/100 kb)	15.43	14.73	14.12	11.6	11.93
Coverage of the reference (×)	185.07	178.29	188.32	282.05	267

## Sheet: Supplementary Table 7
Supplementary Table 7. Statistics of seven purged genomes with relatively high heterozygosity.
Sample ID	Heterozygosity	Before purged				After purged
		N50 (bp)	N90 (bp)	Length (bp)	Contig number	N50 (bp)	N90 (bp)	Length (bp)	Contig number
T07	0.00737	5745686	625676	643304163	363	7119278	1671854	548927953	189
T12	0.00362	24488034	3757166	581527282	118	24722074	6676034	551945015	63
T13	0.00648	9845137	1172620	604791105	245	10012309	2312897	552157525	136
T14	0.0061	11769609	1590960	583154829	206	12344354	3319802	554012749	128
T15	0.00671	19756193	2493899	585903194	149	19756193	4245858	547802551	79
T16	0.0578	10402158	1122656	923624165	376	12020218	2311264	563046066	142
T17	0.0104	1502179	261158	758205614	1083	2179027	401871	583862940	641

## Sheet: Supplementary Table 9
Supplementary Table 9. Summary of TE annotation for 27 B. oleracea genomes.
Sample ID	Retroelements	SINEs	LINEs	LTR	Copia	Gypsy	Fl-LTR	DNA transposons	Unclassified	TE
T01	34	0.02	3.53	30.67	14.15	12.52	6233	7.56	16.53	58.09
T02	33.3	0	3.4	29.9	10.67	12.68	5844	7.57	16.52	57.39
T03	34.23	0.13	3.18	30.92	14.06	12.32	5952	6.78	17.25	58.26
T04	34.45	0.1	3.14	31.21	10.97	11.62	6253	6.08	17.97	58.51
T05	29.75	0.12	3.51	26.12	9.58	11.67	4703	6.95	16.76	53.46
T06	32.72	0.03	3.41	29.27	11.31	12.04	5410	7.32	16.79	56.82
T07	30.21	0.02	3.45	26.74	8.97	13.88	4906	7.36	18.59	56.17
T08	33.88	0.09	3.35	30.44	14	12.48	6073	7.33	16.44	57.65
T09	33.26	0.04	3.14	30.08	11.36	12.19	6136	6.37	18.55	58.19
T10	34.33	0.08	3.27	30.99	14.3	12.29	6202	6.17	17.52	58.02
T11	34.14	0.07	3.25	30.82	14.44	12.62	6039	7.61	16.4	58.16
T12	30.53	0	3.53	27	11.16	12.22	5701	7.94	18.81	57.28
T13	31.46	0	3.74	27.72	11.11	12.93	5149	7.09	17.19	55.74
T14	30.65	0.01	3.44	27.2	9.53	12.52	5330	7.8	18.39	56.84
T15	31.55	0	3.52	28.03	10.76	13.02	5048	7.4	16.1	55.04
T16	30.73	0	3.55	27.17	10.47	12.96	5872	5.88	18.89	55.49
T17	30.37	0.04	3.37	26.96	9.81	13.29	5269	6.96	19.31	56.65
T18	30.84	0.05	3.38	27.4	11.08	12.72	5707	7.26	19.25	57.36
T19	33.88	0	3.78	30.11	10.87	11.32	6025	6.1	16.66	56.64
T20	31.3	0.01	3.4	27.9	11.25	12.84	5905	8.26	18.25	57.81
T21	29.62	0.01	3.51	26.09	9.45	12.65	5392	7.36	19.68	56.65
T22	32.09	0	3.78	28.31	11.66	12.21	5498	7.72	17.23	57.06
T23	34.01	0	3.44	30.57	11	12.7	5953	7.97	16.45	58.43
T24	32.17	0.01	3.34	28.82	9.92	12.54	5528	6.71	17.68	56.56
T25	30.44	0	4.12	26.32	9.67	12.54	5310	6.69	18.36	55.5
T26	30.54	0.01	3.65	26.87	10.53	12.51	5663	8.08	18.17	56.79
T27	33.13	0	3.28	29.84	12.1	12.66	5553	7.69	16.2	57.01

## Sheet: Supplementary Table 10
Supplementary Table 10. GO enrichment analysis of three-copy genes with homoeologous gene lost in cabbage.
GO ID	Description	Gene ratio	Background ratio	P value	p.adjust	Q value	Gene ID	Count
GO:0007010	cytoskeleton organization	6/199	26/21483	1.15581e-07	1.32919e-05	1.07065e-05	BroT10.C02g14770/BroT10.C03g77200/BroT10.C09g40640/BroT10.C01g08680/BroT10.C03g14100/BroT10.C07g50410	6
GO:0003779	actin binding	8/199	73/21483	3.78082e-07	2.17397e-05	1.75112e-05	BroT10.C02g14770/BroT10.C03g77200/BroT10.C09g40640/BroT10.C01g08680/BroT10.C02g13940/BroT10.C03g14100/BroT10.C07g50410/BroT10.C03g13530	8
GO:0008652	cellular amino acid biosynthetic process	3/199	15/21483	0.000328146	0.0125789	0.0101322	BroT10.C02g08430/BroT10.C03g09450/BroT10.C09g49140	3
GO:0043531	ADP binding	6/199	119/21483	0.000854049	0.0202946	0.0163472	BroT10.C03g70250/BroT10.C09g23070/BroT10.C02g08400/BroT10.C09g28650/BroT10.C01g05350/BroT10.C03g09410	6
GO:0008270	zinc ion binding	18/199	848/21483	0.000948687	0.0202946	0.0163472	BroT10.C03g33330/BroT10.C04g31500/BroT10.C04g33690/BroT10.C03g63870/BroT10.C01g45170/BroT10.C02g08430/BroT10.C03g09450/BroT10.C03g41150/BroT10.C03g78340/BroT10.C06g17130/BroT10.C06g18350/BroT10.C08g01610/BroT10.C08g16110/BroT10.C08g31580/BroT10.C09g28630/BroT10.C09g49140/BroT10.C01g21860/BroT10.C08g14760	18
GO:0045017	glycerolipid biosynthetic process	3/199	22/21483	0.00105885	0.0202946	0.0163472	BroT10.C08g26450/BroT10.C02g17760/BroT10.C03g16240	3
GO:0004144	diacylglycerol O-acyltransferase activity	3/199	24/21483	0.00137281	0.0225533	0.0181665	BroT10.C08g26450/BroT10.C02g17760/BroT10.C03g16240	3
GO:0004499	N,N-dimethylaniline monooxygenase activity	3/199	33/21483	0.00348116	0.0467481	0.0376553	BroT10.C02g50910/BroT10.C07g36240/BroT10.C09g06430	3
GO:0004129	cytochrome-c oxidase activity	2/199	10/21483	0.00365855	0.0467481	0.0376553	BroT10.C03g43080/BroT10.C05g43500	2
GO:0006096	glycolytic process	4/199	75/21483	0.00520177	0.0598203	0.0481848	BroT10.C02g31450/BroT10.C02g15230/BroT10.C02g18350/BroT10.C09g39760	4
#Significance was calculated by two-tailed Fisher’s exact test. A Bonferroni-corrected P < 0.05 was interpreted as significant.

## Sheet: Supplementary Table 11
Supplementary Table 11. GO enrichment analysis of three-copy genes with homoeologous gene lost in cauliflower/broccoli.
GO ID	Description	Gene ratio	Background ratio	P value	p.adjust	Q value	Gene ID	Count
GO:0022857	transmembrane transporter activity	19/276	380/21483	5.37758e-07	7.42106e-05	5.77382e-05	BroT10.C02g38070/BroT10.C05g54820/BroT10.C02g43340/BroT10.C07g27430/BroT10.C09g25460/BroT10.C05g54290/BroT10.C04g28360/BroT10.C09g53020/BroT10.C03g06900/BroT10.C03g35040/BroT10.C03g51570/BroT10.C05g51110/BroT10.C06g36000/BroT10.C07g17510/BroT10.C02g28150/BroT10.C05g16600/BroT10.C06g26920/BroT10.C06g40670/BroT10.C08g43050	19
GO:0046034	ATP metabolic process	4/276	16/21483	4.29553e-05	0.00296391	0.00230602	BroT10.C05g17470/BroT10.C02g03460/BroT10.C07g19030/BroT10.C08g22930	4
GO:0000276	mitochondrial proton-transporting ATP synthase complex, coupling factor F(o)	3/276	11/21483	0.000320661	0.0147504	0.0114763	BroT10.C01g09420/BroT10.C01g20580/BroT10.C07g49920	3
GO:0055085	transmembrane transport	25/276	949/21483	0.000572016	0.0197345	0.0153541	BroT10.C02g38070/BroT10.C05g54820/BroT10.C02g43340/BroT10.C07g27430/BroT10.C09g25460/BroT10.C05g50150/BroT10.C05g54290/BroT10.C04g28360/BroT10.C05g50270/BroT10.C09g53020/BroT10.C03g06900/BroT10.C03g35040/BroT10.C03g51570/BroT10.C05g46100/BroT10.C05g46340/BroT10.C05g51110/BroT10.C06g13800/BroT10.C06g36000/BroT10.C07g17510/BroT10.C02g28150/BroT10.C05g16600/BroT10.C06g26920/BroT10.C06g40670/BroT10.C…	25
GO:0006486	protein glycosylation	5/276	58/21483	0.000887094	0.0244838	0.0190492	BroT10.C08g24010/BroT10.C01g14260/BroT10.C02g09560/BroT10.C03g63680/BroT10.C05g21910	5
GO:0005507	copper ion binding	6/276	91/21483	0.00113951	0.0262087	0.0203912	BroT10.C05g46050/BroT10.C02g19380/BroT10.C02g19840/BroT10.C03g17290/BroT10.C03g41670/BroT10.C09g33580	6
GO:0046872	metal ion binding	12/276	334/21483	0.00135928	0.0267973	0.0208492	BroT10.C01g42770/BroT10.C01g43660/BroT10.C03g42240/BroT10.C05g51690/BroT10.C03g19410/BroT10.C04g10410/BroT10.C04g14660/BroT10.C04g24750/BroT10.C04g51420/BroT10.C05g17300/BroT10.C05g51070/BroT10.C09g22820	12
GO:0008272	sulfate transport	3/276	21/21483	0.00235038	0.0360392	0.0280397	BroT10.C01g41990/BroT10.C03g43340/BroT10.C05g43220	3
GO:0015116	sulfate transmembrane transporter activity	3/276	21/21483	0.00235038	0.0360392	0.0280397	BroT10.C01g41990/BroT10.C03g43340/BroT10.C05g43220	3
GO:0006904	vesicle docking involved in exocytosis	3/276	23/21483	0.00307101	0.04238	0.032973	BroT10.C06g25980/BroT10.C06g25820/BroT10.C05g48800	3
#Significance was calculated by two-tailed Fisher’s exact test. A Bonferroni-corrected P < 0.05 was interpreted as significant.

## Sheet: Supplementary Table 12
Supplementary Table 12. The 60 SVs that were manually checked by PacBio raw reads or Hi-C matrix.
SV type	Ref accession	Ref chr	Ref start	Ref end	Qurey accession	Query chr	Query start	Query end	SV size (bp)	Verification method	Correctness*
Deletion	T10	C01	2572465	2573991	T04	C01	2588457	2588457	1526	PacBio reads	T
Deletion	T10	C01	13373689	13373914	T04	C01	13003369	13003369	225	PacBio reads	T
Deletion	T10	C01	22312863	22313923	T04	C01	21511064	21511064	1060	PacBio reads	T
Deletion	T10	C01	23436390	23436654	T04	C01	22517898	22517898	264	PacBio reads	T
Deletion	T10	C01	34365135	34365340	T04	C01	32944242	32944242	205	PacBio reads	T
Deletion	T10	C01	35072394	35073004	T04	C01	33644778	33644778	610	PacBio reads	T
Deletion	T10	C01	39002525	39002915	T04	C01	37804121	37804121	390	PacBio reads	T
Deletion	T10	C01	41395309	41395395	T04	C01	40243815	40243815	86	PacBio reads	T
Deletion	T10	C01	45828697	45828788	T04	C01	44650248	44650248	91	PacBio reads	F
Deletion	T10	C01	48985823	48985927	T04	C01	47793200	47793200	104	PacBio reads	T
Insertion	T04	C03	621735	621911	T10	C03	845969	845969	176	PacBio reads	T
Insertion	T04	C03	1198205	1199240	T10	C03	1447765	1447765	1035	PacBio reads	T
Insertion	T04	C03	2891656	2892797	T10	C03	3132505	3132502	1141	PacBio reads	T
Insertion	T04	C03	3242275	3248639	T10	C03	3504456	3504456	6364	PacBio reads	T
Insertion	T04	C03	4026992	4027315	T10	C03	4196783	4196783	323	PacBio reads	T
Insertion	T04	C03	4344314	4345348	T10	C03	4580860	4580860	1034	PacBio reads	T
Insertion	T04	C03	13420497	13422989	T10	C03	13539772	13539772	2492	PacBio reads	T
Insertion	T04	C03	64042210	64044316	T10	C03	67151793	67151793	2106	PacBio reads	T
Insertion	T04	C05	2671960	2672981	T10	C05	2596653	2596667	1021	PacBio reads	T
Insertion	T04	C05	44338902	44339508	T10	C05	39905553	39905561	606	PacBio reads	T
Insertion	T04	C05	58048213	58048801	T10	C05	53316859	53316866	588	PacBio reads	T
Insertion	T04	C05	54109770	54117398	T10	C05	49405826	49405824	7628	PacBio reads	T
Insertion	T04	C07	28022962	28030199	T10	C07	28546005	28546001	7237	PacBio reads	T
Insertion	T04	C07	7713459	7713687	T10	C07	9174950	9174950	228	PacBio reads	T
Insertion	T04	C07	17924380	17924871	T10	C07	18710913	18710913	491	PacBio reads	T
Insertion	T04	C07	24387892	24395047	T10	C07	24981453	24981449	7155	PacBio reads	T
Insertion	T04	C09	9485188	9485833	T10	C09	9313102	9313101	645	PacBio reads	T
Insertion	T04	C09	11414036	11414268	T10	C09	11318218	11318214	232	PacBio reads	T
Insertion	T04	C09	26449410	26450876	T10	C09	25778471	25778469	1466	PacBio reads	T
Insertion	T04	C09	54127217	54127545	T10	C09	52925803	52925801	328	PacBio reads	T
Insertion	T04	C05	37259234	37623209	T10	-	-	-	363975	Hi-C	T
Insertion	T04	C06	53076235	53118492	T10	-	-	-	42257	Hi-C	T
Deletion	T10	C07	56962489	57034891	T04	-	-	-	72402	Hi-C	T
Inversion	T10	C09	23143332	24487450	T08	C09	23335331	24725430	1344118	Hi-C	T
Inversion	T10	C01	24391271	25238543	T04	C01	23476462	24363330	847272	Hi-C	T
Inversion	T04	C02	41654120	42974429	T10	C02	41593875	42910080	1320309	Hi-C	T
Inversion	T04	C02	44274606	47014485	T10	C02	43981288	47440144	2739879	Hi-C	T
Inversion	T04	C03	53761315	54180164	T10	C03	50573873	50996694	418849	Hi-C	T
Inversion	T04	C06	12734423	14566610	T10	C06	12752912	16292767	1832187	Hi-C	T
Inversion	T04	C07	12578865	13472688	T10	C07	11672074	12375006	893823	Hi-C	T
Inversion	T04	C07	32336069	32708169	T10	C07	32232531	32543465	372100	Hi-C	T
Insertion	T04	C05	37259234	37623209	T10	-	-	-	363975	Hi-C	T
Insertion	T04	C08	5925076	6252795	T10	-	-	-	327719	Hi-C	T
Inversion	T10	C01	35049759	35426558	T08	C01	35635859	36077269	376799	Hi-C	T
Inversion	T10	C02	44286883	47014485	T08	C02	45731294	47374747	2727602	Hi-C	T
Inversion	T10	C03	46378097	55678700	T08	C03	46184957	51795928	9300603	Hi-C	F
Inversion	T10	C04	22788673	23687794	T08	C04	22739098	23900473	899121	Hi-C	T
Inversion	T10	C05	31597258	31818415	T08	C05	31986580	32212538	221157	Hi-C	T
Inversion	T10	C06	12362132	14476947	T08	C06	13045147	14324799	2114815	Hi-C	T
Inversion	T10	C09	23143332	24487450	T08	C09	23335331	24725430	1344118	Hi-C	T
Deletion	T10	-	-	-	T08	C05	42362490	42792935	430445	Hi-C	F
Deletion	T10	-	-	-	T08	C01	29105621	29415514	309893	Hi-C	T
Deletion	T10	C08	30404773	30404772	T08	C08	29658049	29698830	40781	Hi-C	T
Deletion	T10	C05	26523390	26523386	T08	C05	26863726	26891449	27723	Hi-C	T
Deletion	T10	C07	1560881	2411997	T04	-	-	-	851116	Hi-C	T
Deletion	T10	C01	7217727	7620428	T04	-	-	-	402701	Hi-C	T
Deletion	T10	C01	29048889	29377220	T04	-	-	-	328331	Hi-C	T
Deletion	T10	C07	2505680	2853027	T04	-	-	-	347347	Hi-C	T
Deletion	T10	C04	37906699	38252958	T04	-	-	-	346259	Hi-C	T
Deletion	T10	C06	14861921	15175308	T04	-	-	-	313387	Hi-C	T
*: T means ture;F means boder of SV was false

## Sheet: Supplementary Table 14
Supplementary Table 14. The TF binding site prediction of the present sequence of promotion/suppression SVs.
Pattern name	Family	Matched sequence	Numbers in per 1 kb of promoting SV	Numbers in per 1 kb of suppressing SV	P value	Numbers in per 1 kb of background SV	P value
LOC106316671	AP2	AAAAAAAAAAAAAAGAGAAA	12.2033	3.8137	0	7.604	0.04
LOC106336934	MIKC_MADS	TCTCTCTCTCTCTCTCTCTCT	11.8466	3.0676	0	6.9722	0.03
LOC106298384	C2H2	CCTCCTCCTCCTCCTCCTC	8.736	1.3139	0	5.023	0.06
LOC106306406	GRAS	GAGAAAAAGACAAAAATAGC	8.1563	1.3212	0	4.9617	0.05
LOC106306096	BBR-BPC	AGAGAGAGAGAGAGAGAGAGAGAGAGAGAG	6.1677	0.9954	0	4.512	0.224
LOC106331488	GATA	CATCTTCATCATCACCACC	0.7076	0.3409	0	0.5472	0.104
LOC106302850	HD-ZIP	CCAATAATTAA	0.4056	0.1924	0	0.1262	0
LOC106301238	G2-like	GAGAATCTGA	0.2713	0.1274	0.001	0.1123	0.001
LOC106293180	SBP	AATTTCGTACCTCTTT	0.2452	0.0821	0	0.1495	0.101
LOC106335903	MYB_related	gagatattt	0.2305	0.0826	0	0.2072	0.365
LOC106343158	RAV	CAGGTTTCTTCTGTTGC	0.2047	0.1012	0	0.1671	0.172
LOC106335045	NAC	GGGCACGCCACC	0.2032	0.0802	0	0.1501	0.107
LOC106296769	ZF-HD	ACGTAATTAAT	0.1919	0.0585	0	0.1483	0.193
LOC106299344	NAC	ctccacgccaccg	0.1839	0.0604	0	0.1585	0.269
LOC106294123	B3	ATGCATGC	0.1831	0.087	0.001	0.1188	0.049
LOC106295010	EIL	GTCCAGGTTCatcga	0.1688	0.0818	0	0.1193	0.037
LOC106313308	bZIP	TATGACGTCACCAAGGTCCT	0.1321	0.0435	0	0.1004	0.179
LOC106296905	YABBY	TATGATTA	0.1138	0.0542	0	0.0851	0.136
#Significance was calculated by permutation test for 10000 times

## Sheet: Supplementary Table 15
Supplementary Table 15. The information of selected SVs for PCR amplification.
Chr	Position	Ref	Alt	Forward primer	Reverse primer	GL4*	GL157	GL11	GL166	GL28	GL177	GL30	GL186	GL60	GL189	GL65	GL193	GL95	GL198	GL109	GL203	GL139	GL209	GL145	GL218	GL148	GL221	GL155
C03	3541154	A	AATTTAAATTTATAATTTATCATTTTTTAAACTATACCTACAATCAATCTTGGGTTTATATATTTTCGAGAAAAGAATCAAAAATTCAGAGTAACAATGAAAAACGGTTACAGTGAAGCTCGTTATATATTCCAT	GTCAAGAAAAATGCATTATTCGATTCTAGAAAC	GATGATGGTCGTATAAAATTAATTGCCCG	1	-	-	-	1	-	1	-	1	0	1	-	1	-	-	-	-	-	-	-	-	-	-
C05	16867020	G	CAGTATCGGCCTTGAGGGGAAGCGGCATAAGCTTTAGCTTCCGGCCGTCAATTTCATAAACAAACTTCAGCCTTCAAATTTGTTTAGCGCCTTTGGTGCAGTGGTTAGGTATCAGTGCACACTTACAATTCCCTGGGTTCGAACCTCCCCTATAGCCAATTTTTATTCAGCCCATTTTTTTTTTTTGCTTCTAGTCGTTCTAAACTCAAGACCGGCACTGTCTCTAA	CGTAAACTTTCTGTACATTTCATCTACTCC	CCACCAGATAGATTCCCATACATATAGG	-	-	-	0	1	0	-	0	-	-	1	0	1	0	-	1	0	-	-	-	-	-	-
C06	40073158	TACCTTTCATGGAATTTTTTTTTTTTTTTTTTTTTTTTTTTTTTTTTTTGTCAACTTTTTCATTTCCTCGAAATGAGTCCAATGGGCAATTACAGTGGTATCAAATGCAATACAGCCCAACAAGGATATCACATTATATTGTTATACAGAAAAGTCATTAAAACGGTGGATGAAAAGTCAGATTGACCACGTATCAAGCTTCGGGGATGATAACACAACACGTGTTGCATACGTGTCCTTCATGCCGGGGTACTCTTCTCCGATCACCGCCAAAGCTTCTCCACCGTAGACTCCTCCGCAATCTCGTATGTATCTTTGCGTCTTATCACCATGACAAAGCTTTAATCCTCGCCAATGGAGATAGCATCTTCAGTCTTTGATACCATCTGCAGTTACTCC…	CCCTTTCATGGAA	GAGCAGGAGAAATAGATGTTAAGGCC	CAGAAAATCTCCCTCAATTATATTATTCACAACAG	-	0	-	1	-	0	-	0	-	0	0	-	-	0	-	0	-	-	0	-	-	-	-
C09	47223040	GGATACGGC	TGGATACGGCCTTGGTTTTAAAAGGCGACCGCTTCGCTCGCCATGGCGAGTAGCGACCTGAGGCGACCTCCAAAACGACTCAGGACCCCAATGCTAAGCGAGGTACGAGAGTCGACCGCCTTACCTCGCTACACCTGTATACACTGAGTCGATCATTGCGTCGCTACGTTGTTGATAATCAAACCGTTAACAAAATTTTGGTTTCAAAATAAGTAAAATAGCATATAAGTGTATTATACTCTAAATATCCTCTAAATATACTCTAAATATACGCTAAATATACTCTAACCAAATGCCCTAATCCATCTAAAAAGTAAAACCCTAAGTGAATGTACTATATAATAGAATTACTTCCCCCTTACTTTTTCACAAGTTCTCTTGCTTTCTCTAAGCTACTGA…	CAAGAGACGTTGCTTGTATGGC	GCGACCACCTCCTTGATAACCAC	1	0	-	0	1	10	1	0	1	0	1	1	1	0	-	1	1	0	-	0	-	0	-
C09	63256489	AAGAAAAACAAAAGAGAAAAAGTTTCTTGCATTTGATTCACGAAAATTTGAAAAAGAAATCTCATATTGTGTTTGCATTCATTCCCCAGCTCCACTTTCCATTTTTAGATTTTGTGCATTCATTTTAAAAAAAAAATCTACATTCCATATTTGTTTCCTTGTTTGCATATCCTTTAAAAAAAAAAAAAATCATCCTAGTTATTTTATTAGACCATTTTAGTTGAAGTATTTCTTGCATATCATATTGCTGCATTAAAAAAAATCATTAATCATAAGTTTGAATCATTTGTTTCATATTGTTAGGTTTATTGCATTTCTTAAACTAAAAACTCAAAAAAAAATATATATATCCTTGTTAGTTTGTTTCCATATTTTTCTCTCCATTTATTGTTCATAGCA…	AGA	CAGGTTTAAAACCTTGGTTCCACCATCC	GGCAATATGGACTGCATTGTCTC	1	0	-	0	1	0	1	0	1	0	1	0	-	0	-	0	0	-	0	0	0	0	0
*: 1 represent the altered genotype of SV and 0 represent the reference type. Green represent that PCR amplification result was consistent with SV calling. Red represent that PCR amplification result was not consistent with SV calling.

[truncated: 3 more sheets: Supplementary Table 16, Supplementary Table 17, Supplementary Table 18]
